# Supplementary material for: Embryonic lethality leads to hybrid male inviability in hybrids between Drosophila melanogaster and D. santomea
Source: Ecol Evol. 2013 Apr 23;3(6):1580–9. doi: 10.1002/ece3.573 (PMC3686193; doi:10.1002/ece3.573)
Supplement: Supplementary file 3 [file ece30003-1580-SD3.txt]

Rain42
A1200.4
Synthetic 2005
Line 42
Carvalho 7.1
Supplemental Figure 1.
